# Supplementary material for: Intravenous iron for heart failure, iron deficiency definitions, and clinical response: the IRONMAN trial
Source: Eur Heart J. 2024 Mar 6;45(16):1410–26. doi: 10.1093/eurheartj/ehae086 (PMC11032711; doi:10.1093/eurheartj/ehae086)
Supplement: ehae086_Supplementary_Data [file ehae086_supplementary_data.zip]

Archive with 3 entries (3 files):
- IRONMAN Study Group Members 2023.docx
- IRONMAN TSAT Baseline Supp Table 1a_2023_11_01.docx
- IRONMAN TSAT Baseline Supp Table 1b_2023_11_01.docx
